# Supplementary material for: Progress in the Application of Bronchoscopic Cryotherapy in Pediatric Pulmonary Diseases
Source: Children (Basel). 2024 Sep 18;11(9):1130. doi: 10.3390/children11091130 (PMC11430481; doi:10.3390/children11091130)
Supplement: Supplementary file 1 [file children-11-01130-s001.zip]

Archive with 1 entries (1 files):
- children-3116565-supplementary.mp4
